# Supplementary material for: LRRK2 G2019S Mutated iPSC-Derived Endothelial Cells Exhibit Increased α-Synuclein, Mitochondrial Impairment, and Altered Inflammatory Responses
Source: Int J Mol Sci. 2024 Nov 29;25(23):12874. doi: 10.3390/ijms252312874 (PMC11641647; doi:10.3390/ijms252312874)
Supplement: Supplementary file 1 [file ijms-25-12874-s001.zip]

Archive with 1 entries (1 files):
- ijms-3269350-supplementary.pdf
